# Supplementary material for: Assessment of Per- and Poly-Fluoroalkyl Substances (PFAS) and Polybrominated Diphenyl Ethers (PBDEs) in Surface Waters Used for Urban Water Supply in Brazil
Source: Toxics. 2026 Feb 2;14(2):148. doi: 10.3390/toxics14020148 (PMC12945003; doi:10.3390/toxics14020148)
Supplement: Supplementary file 1 [file toxics-14-00148-s001.zip]

Archive with 1 entries (1 files):
- toxics-4113260-supplementary.pdf
